# Supplementary material for: Tumoral RCOR2 promotes tumor development through dual epigenetic regulation of tumor plasticity and immunogenicity
Source: J Clin Invest. 2025 Jul 3;135(18):e188801. doi: 10.1172/JCI188801 (PMC12435851; doi:10.1172/JCI188801)
Supplement: Supporting data values [file jci-135-188801-s178.xlsx]

## Sheet: Figure 1F
H-score
	Adjecent benign tissue	TNBC
	20.93	108.067
	1.06367	16.038
	1.593	42.47
	17.8533	81.62
	29.8	45.7767

## Sheet: Figure 1G
DFI.time	Low	High
1001	0
618	0
577	0
461	0
1066	0
392	0
1547	0
0	0
785	0
652	0
1156	0
2590	0
200	0
968	0
3128	0
2240	0
1864	0
1648	0
1248	0
1000	0
75	1
2197	0
575	0
1505	0
2142	0
1686	0
393	0
683	0
317	0
2190	0
2288	0
0	0
3430	0
883	0
1288	0
365	0
1548	0
562	0
0	0
403	0
954	0
1191	0
375	0
1009	0
416	0
508	0
614	0
723	0
3022	0
504	0
467	0
1163	0
3660	0
457	0
2707	0
34	0
5062	0
3159	0
533	0
538	0
839	0
1051	0
412	0
2483	0
2541	0
196	0
375	0
575	0
1371	0
4088	0
1620	0
31	0
447	0
366	0
1208	0
3226	0
470	0
752	0
513	0
588	0
1371	0
906	0
745	0
4929	0
426	0
1516	0
395	0
1793	0
996	0
431	1
530	0
396	0
3152	0
160	0
2190	0
1217	0
1369	0
1121	0
3709	0
426	0
2082	0
2489	0
865	0
337	0
475	0
9	0
1210	1
1035	0
546	0
6292	0
788	0
2976	0
1014	1
1519	0
516	0
875	0
1953	0
414	0
627	0
1682	0
1093	0
1914	0
698	0
288	0
1066	1
707	0
829	0
428	0
2486	0
437	0
1476	0
404	0
2372	0
1449	0
2645	0
591	0
365	0
496	0
373	0
989	0
188	1
1364	1
600	0
912	0
707	0
1363	0
1324	0
1132	0
577	0
643	0
1550	0
1330	0
2184	0
1001	0
1133	0
672	0
258	1
640	0
385	0
439	0
334	0
2372	0
1347	0
242	0
0	0
767	0
1876	0
2306	0
1308	0
2787	1
1015	0
501	0
394	0
1088	0
348	0
681	0
575	0
769	0
574	0
889	0
1043	0
454	0
2483	0
1148	0
908	0
5042	0
1272	0
552	0
3094	0
1463	0
1419	0
675	0
878	0
943	0
2236	0
2296	0
5176	0
643	0
2417	0
1919	0
1980	0
1810	1
396	0
1642	0
347	0
375	0
2596	0
680	0
336	0
431	0
1535	0
1639	0
694	0
624	0
1275	0
1148	0
1847	0
907	0
529	0
765	0
1269	0
471	0
433	0
660	0
3603	0
812	0
1935	0
3926	0
2759	0
2161	0
568	0
170	0
524	1
3873	0
677	0
446	0
403	0
1474	0
780	1
931	0
622	0
1437	0
218	0
8008	0
10	0
5156	0
1318	0
434	0
1522	0
70	0
1563	0
320	0
3957	0
172	0
1277	0
3014	1
2650	0
2255	0
4894	0
1414	1
2041	0
1161	0
381	0
441	0
1247	0
2991	0
326	0
754	0
2561	1
1866	0
1165	0
987	0
1196	0
1855	0
3276	0
1688	0
361	1
10	0
1612	0
4233	0
899	0
143	1
98	0
577	0
466	0
447	0
488	0
1611	0
727	0
1234	0
3247	0
2124	0
3248	0
883	0
495	0
10	0
664	0
1120	0
1124	0
0	0
620	0
2991	0
1162	0
297	0
10	0
551	0
1363	0
136	1
984	0
2767	0
659	0
4354	0
477	0
217	0
305	1
616	0
476	0
662	0
293	0
648	0
380	0
1351	0
162	0
439	0
365	0
1142	0
4267	0
1662	0
588	0
2282	0
322	0
1808	1
679	0
424	0
2248	0
2971	0
1224	0
2653	0
273	0
2019	0
364	0
350	0
352	0
418	0
1234	0
339	0
620	0
630	0
496	0
2263	0
518	0
1123	1
373	0
1189	0
1099	0
528	0
2156	0
0	0
783	0
2164	0
3203	0
1167	0
499	0
2654	0
1692	0
2191	0
639	0
410	0
456	0
1232	0
4005	0
511	0
975	0
702	0
766	1
1079	0
630	0
2953	0
1004	0
1926	0
1321	0
10	0
10	0
1709	1
2596	0
375	0
612	0
267	1
409	0
777	0
747	0
677	0
1569	0
1	0
659	0
2207	0
1304	1
30	0
1853	0
1474	0
371	0
2403	0
3364	0
575	0
1996	0
3418	0
1047	0
710	0
10	0
30	0
1219	0
2011	1
1285	0
626	0
912	0
911	0
2009	0
1470	1
332	0
405	0
3202	0
541	0
3519	0
300	0
2856	0
759	0
923	0
1026	0
1042	0
997	0
822	0
2605	0
402	0
2165	1
1233	0
451	0
4080	0
51	0
375	0
532	0
396	0
380	0
658	0
666	0
584	0
1120	0
3001	0
2064	0
10	0
554	0
675	0
996	0
635	0
572	0
1051	0
579	0
1104	0
710	0
532	0
991	0
3004	0
1220	0
320	0
528	0
0	0
602	0
3862	1
1783	0
2012	0
747	0
641	0
1101	0
1467	0
767	0
1158	0
2365	0
786	0
118		0
3035		0
343		0
7		0
243		1
2477		0
752		0
385		0
1543		1
890		0
2255		0
423		0
1417		0
1034		1
739		1
59		0
252		0
49		0
1313		1
317		0
790		1
1604		0
552		0
10		0
365		0
259		0
510		0
608		0
360		0
1619		1
8391		0
847		0
396		0
5		0
225		0
1157		0
878		0
837		0
295		0
666		0
2442		0
1062		0
762		0
210		0
434		1
2632		0
865		0
563		0
3361		0
755		0
2091		0
1712		0
160		0
635		0
579		0
2674		1
522		0
274		0
597		1
1301		0
544		1
1928		0
1229		0
762		0
3017		0
10		0
2330		0
2406		0
661		0
448		0
519		0
447		1
1614		0
322		0
1208		0
424		0
2371		0
435		0
852		0
1417		0
607		0
258		0
1		0
323		0
2632		0
1644		0
365		0
594		0
345		0
307		0
440		0
1220		0
834		1
358		0
729		1
1887		0
635		0
1461		0
942		0
1148		0
1102		0
574		0
3506		0
1309		0
1198		0
21		1
748		0
2813		0
186		0
1542		0
806		0
519		0
1266		0
275		0
1561		0
1882		0
1100		1
532		0
84		0
523		0
2289		0
626		0
450		0
926		0
492		0
3011		0
275		0
1138		0
358		0
3316		0
2072		0
1692		0
3091		0
343		0
1186		0
565		0
482		0
715		0
1542		0
5		0
791		1
554		0
2469		0
1732		0
646		0
554		0
1935		0
54		1
79		0
1326		0
197		0
1139		0
2140		0
222		0
214		0
1174		0
588		1
187		0
803		0
477		0
410		0
606		0
943		0
622		0
224		0
72		0
1412		1
538		0
1871		0
398		0
789		0
1611		0
76		0
1563		0
754		0
1972		0
376		0
149		0
287		0
585		0
439		0
373		0
430		0
549		0
747		0
584		0
461		0
303		0
1556		0
647		0
584		0
291		1
250		0
881		0
718		0
1001		0
1800		0
2612		0
172		0
595		0
268		1
477		0
2920		0
345		0
1523		0
1059		0
703		0
2033		0
1112		0
40		0
1820		0
1006		0
0		0
760		0
2041		1
366		1
382		1
0		0
213		0
90		1
1528		0
381		0
576		0
1004		0
742		0
421		0
976		0
11		0
554		0
1604		0
34		0
385		0
2193		0
397		0
7106		0
616		0
1645		1
526		0
608		0
2989		1
78		0
178		0
974		0
4052		0
972		0
1094		1
714		0
31		0
631		0
651		0
2629		0
2381		0
1270		0
394		0
2108		0
2127		0
722		0
0		0
78		0
1004		0
629		0
714		0
640		0
4275		0
3342		0
455		0
1025		0
611		0
3283		0
715		0
1925		0
428		0
974		0
1434		0
1640		1
443		1
370		0
726		0
525		0
383		0
1239		1
371		0
358		0
819		0
811		0
598		0
394		0
8556		0
682		1
1873		0
1140		0
725		0
590		0
227		0
10		0
2618		0
1085		0
3456		0
408		0
237		1
480		0
1043		0
975		0
448		0
531		0
2559		0
584		0
2278		0
441		0
1034		0
2222		0
2558		0
2311		0
738		0
0		0
1742		0
489		1
1150		0
1106		0
858		0
567		0
393		0
2426		0
1010		0
1556		0
716		1
706		0
536		1
3088		0
92		0
1359		0
1074		0
10		0
1609		1
3072		0
1988		0
1587		0
304		0
1203		0
3256		0
541		0
2246		0
419		1
596		0
2535		0
3102		0
10		0
80		0
2868		0
2838		0
328		0
509		0
1611		0
3030		0
24		0
792		0
644		0
3261		0
2515		0
762		0
2989		0
943		0
376		0
1673		0
547		0
1532		0
2695		0
490		1
3945		0
727		0
64		0
366		0
231		0
965		0
1246		0
518		0
489		0
620		0
163		0
2155		0
586		0
965		0
2109		0
3172		0
1062		0
1343		1
1728		0
383		0
313		0
26		0
1572		0
1156		0
2770		0
612		0
385		0
918		0
7777		0
506		0
760		0
10		0
1203		0
533		0
413		0
1308		0
1640		0
431		0
1179		0
396		0
563		1
363		0
207		1
30		0
1516		1
78		0
170		0
802		1
3076		1
174		1
441		0
607		0
694		0
313		0
1039		0
2385		0
556		1
867		0
679		0
1005		0
3286		0
2329		0
611		0
1683		0
1631		0
1545		0
521		0
293		0
1842		0
1120		1
21		0
3021		0
1239		0
1303		1
304		0
417		0
559		1
456		1
859		1
266		0
450		0
10		0
382		0
425		0
155		1
701		0
574		1
1051		0
1673		0
595		0
134		0
411		0
1439		0
215		0
488		0
3807		0
4285		0
1026		0
2513		0
16		0
1780		0
709		0
1027		0
1728		0
368		0
2048		0
820		0
554		0
499		0
952		0

## Sheet: Figure 1H
PFI.time	Low	High
1001	0
618	0
426	0
577	0
461	0
1066	0
392	0
0	0
1547	0
0	0
763	1
785	0
652	0
1156	0
2590	0
200	0
968	0
3128	0
2240	0
1864	0
1648	0
1248	0
1000	0
75	1
2197	0
575	0
959	0
2712	0
1505	0
681	1
2142	0
1686	0
393	0
683	0
317	0
2190	0
2288	0
0	0
3430	0
1388	0
883	0
1288	0
365	0
1548	0
1492	0
562	0
0	0
403	0
954	0
1191	0
375	0
1009	0
761	0
416	0
508	0
30	0
614	0
723	0
31	0
472	0
3022	0
504	0
467	0
1163	0
1673	1
3660	0
457	0
2707	0
34	0
4203	1
3159	0
533	0
538	0
839	0
1051	0
728	0
412	0
2483	0
2541	0
1127	1
196	0
375	0
575	0
1371	0
4088	0
1620	0
31	0
653	1
447	0
366	0
1208	0
3226	0
365	1
470	0
752	0
513	0
588	0
1371	0
906	0
745	0
4929	0
426	0
1516	0
395	0
1614	1
996	0
431	1
798	0
530	0
396	0
501	0
3152	0
160	0
2190	0
1217	0
1369	0
1121	0
3709	0
426	0
2082	0
2489	0
865	0
337	0
475	0
9	0
1210	1
1035	0
546	0
5117	1
788	0
2976	0
1014	1
1007	0
1519	0
516	0
875	0
1953	0
414	0
627	0
1682	0
362	1
1093	0
1914	0
698	0
288	0
1066	1
707	0
829	0
428	0
2486	0
437	0
1476	0
404	0
2372	0
1449	0
2645	0
591	0
365	0
496	0
373	0
989	0
188	1
1364	1
600	0
912	0
707	0
1363	0
1324	0
1132	0
577	0
643	0
1550	0
1330	0
2184	0
1001	0
1133	0
672	0
258	1
640	0
385	0
439	0
334	0
1325	0
2798	0
2372	0
1347	0
242	0
0	0
767	0
1876	0
2306	0
1308	0
2787	1
1015	0
501	0
1043	0
394	0
1088	0
348	0
681	0
575	0
769	0
574	0
889	0
1043	0
454	0
2483	0
1148	0
908	0
5042	0
1272	0
552	0
3094	0
1463	0
1419	0
727	0
675	0
878	0
943	0
2236	0
2296	0
4224	1
643	0
2417	0
1919	0
195	1
1980	0
2442	0
1810	1
396	0
1642	0
1353	1
347	0
375	0
2596	0
680	0
2335	0
1290	1
336	0
431	0
1535	0
1639	0
694	0
624	0
2348	0
1275	0
1148	0
762	1
1847	0
1286	0
907	0
759	0
529	0
1013	0
765	0
1269	0
471	0
588	0
433	0
660	0
3603	0
812	0
1935	0
3926	0
2759	0
562	0
1642	1
2161	0
856	0
568	0
170	0
524	1
3873	0
654	1
446	0
403	0
3669	1
3015	0
1474	0
2273	1
780	1
931	0
622	0
1437	0
218	0
8008	0
10	0
5156	0
1318	0
434	0
1522	0
70	0
1563	0
1922	1
320	0
3957	0
172	0
1277	0
3014	1
2650	0
2255	0
552	0
4894	0
1414	1
2041	0
1161	0
381	0
441	0
860	0
1247	0
304	0
968	1
2991	0
326	0
754	0
2561	1
1866	0
3736	0
1165	0
987	0
1196	0
1855	0
3276	0
1688	0
361	1
10	0
1612	0
4233	0
795	1
143	1
98	0
577	0
3492	0
466	0
447	0
488	0
1611	0
727	0
1234	0
3247	0
2124	0
3248	0
883	0
495	0
10	0
664	0
1120	0
1124	0
0	0
620	0
2991	0
3112	0
1162	0
297	0
2520	0
10	0
551	0
1363	0
136	1
984	0
2767	0
659	0
4354	0
477	0
217	0
305	1
616	0
476	0
662	0
293	0
648	0
380	0
1351	0
162	0
439	0
365	0
1142	0
2534	0
4267	0
795	0
1662	0
588	0
2282	0
322	0
1808	1
679	0
424	0
1596	0
2248	0
2971	0
1224	0
2653	0
1477	0
273	0
2019	0
364	0
303	0
350	0
352	0
418	0
1234	0
339	0
620	0
630	0
2136	0
496	0
2263	0
518	0
1123	1
373	0
1189	0
1099	0
528	0
2156	0
0	0
783	0
158	0
2164	0
3203	0
1167	0
499	0
2654	0
1692	0
2191	0
336	0
639	0
410	0
456	0
1232	0
4005	0
3283	0
511	0
975	0
702	0
1616	0
766	1
1079	0
630	0
2953	0
1004	0
1926	0
2763	1
1185	0
1321	0
1471	0
10	0
10	0
1709	1
734	0
2596	0
375	0
19	0
612	0
267	1
409	0
777	0
747	0
302	1
677	0
1569	0
1	0
1927	0
792	1
659	0
2207	0
1304	1
30	0
1853	0
1474	0
371	0
2403	0
3364	0
1430	0
575	0
1996	0
3418	0
1047	0
710	0
463	0
10	0
30	0
1219	0
2011	1
1285	0
626	0
2273	1
912	0
911	0
2009	0
1470	1
332	0
192	1
405	0
3202	0
541	0
3519	0
300	0
2856	0
759	0
923	0
1026	0
1034	1
1042	0
997	0
822	0
2605	0
402	0
2165	1
1233	0
451	0
4080	0
51	0
375	0
532	0
396	0
1508	1
380	0
658	0
666	0
584	0
1120	0
545	0
3001	0
2064	0
10	0
2557	1
554	0
675	0
996	0
635	0
572	0
1051	0
579	0
1104	0
710	0
532	0
991	0
3004	0
1220	0
320	0
528	0
0	0
3462	1
602	0
3862	1
825	1
1783	0
2012	0
747	0
641	0
1101		0
1467		0
767		0
1158		0
530		0
2365		0
786		0
118		0
385		1
3035		0
1759		0
343		0
7		0
243		1
2477		0
2645		0
752		0
385		0
1543		1
890		0
2255		0
423		0
1417		0
1034		1
739		1
181		1
1694		1
59		0
252		0
49		0
1313		1
317		0
790		1
1604		0
552		0
10		0
365		0
259		0
510		0
608		0
360		0
1619		1
8391		0
847		0
396		0
5		0
225		0
1104		1
1157		0
878		0
837		0
295		0
666		0
2442		0
1062		0
762		0
210		0
434		1
2632		0
865		0
563		0
31		0
3361		0
755		0
2091		0
458		0
1712		0
160		0
635		0
579		0
174		1
2674		1
522		0
274		0
597		1
1301		0
544		1
1928		0
1229		0
762		0
3017		0
10		0
2330		0
2406		0
661		0
448		0
519		0
1119		0
447		1
1614		0
322		0
1208		0
424		0
2371		0
435		0
852		0
1417		0
607		0
258		0
1		0
323		0
2632		0
1644		0
365		0
594		0
345		0
307		0
440		0
1220		0
834		1
358		0
729		1
1887		0
635		0
1461		0
942		0
1148		0
1102		0
574		0
3506		0
1309		0
1198		0
21		1
748		0
2813		0
186		0
1542		0
806		0
756		1
519		0
1266		0
275		0
1561		0
1882		0
1100		1
1448		0
532		0
3959		0
84		0
523		0
2289		0
626		0
450		0
4456		1
926		0
492		0
3011		0
921		1
275		0
1138		0
102		1
358		0
3316		0
2072		0
1692		0
3091		0
275		1
343		0
1186		0
565		0
482		0
715		0
1542		0
5		0
2192		1
791		1
554		0
2469		0
1732		0
646		0
554		0
1935		0
54		1
79		0
1326		0
197		0
1139		0
2140		0
222		0
214		0
301		1
971		1
588		1
187		0
803		0
477		0
410		0
606		0
943		0
304		0
622		0
224		0
72		0
1412		1
538		0
1871		0
398		0
463		0
789		0
1611		0
76		0
1563		0
754		0
1972		0
376		0
149		0
287		0
585		0
439		0
373		0
430		0
377		1
549		0
747		0
584		0
461		0
303		0
1556		0
216		0
504		0
647		0
584		0
291		1
250		0
881		0
586		1
1001		0
1800		0
2612		0
172		0
595		0
268		1
477		0
2920		0
345		0
1523		0
1059		0
703		0
8		0
2033		0
1112		0
503		0
40		0
1820		0
1006		0
0		0
760		0
2041		1
366		1
382		1
0		0
213		0
90		1
1528		0
348		1
381		0
576		0
1004		0
742		0
421		0
518		0
396		1
976		0
11		0
554		0
1604		0
34		0
385		0
2193		0
397		0
1174		1
0		0
7106		0
785		1
616		0
1645		1
526		0
608		0
2989		1
78		0
90		0
612		1
178		0
974		0
4052		0
385		0
972		0
1094		1
714		0
31		0
631		0
651		0
2629		0
2381		0
1270		0
394		0
2108		0
2127		0
746		1
722		0
0		0
2965		0
78		0
1004		0
629		0
714		0
640		0
4275		0
3342		0
455		0
1025		0
611		0
3283		0
715		0
1925		0
428		0
974		0
1434		0
2373		0
1640		1
443		1
370		0
726		0
525		0
383		0
1239		1
371		0
358		0
819		0
811		0
598		0
394		0
8556		0
682		1
1873		0
1140		0
725		0
590		0
227		0
10		0
2618		0
1085		0
3456		0
408		0
237		1
480		0
1043		0
2965		0
975		0
448		0
531		0
2559		0
584		0
2278		0
973		0
441		0
1034		0
2222		0
2558		0
2311		0
738		0
0		0
1742		0
489		1
1150		0
1106		0
858		0
567		0
393		0
2426		0
931		0
1010		0
1556		0
716		1
706		0
536		1
3088		0
92		0
1359		0
1074		0
10		0
1609		1
3072		0
1988		0
1009		1
1587		0
304		0
5		0
1203		0
3256		0
541		0
2246		0
419		1
596		0
2535		0
3102		0
10		0
80		0
2868		0
2838		0
328		0
509		0
304		0
1611		0
3030		0
24		0
792		0
644		0
3261		0
2515		0
762		0
1063		0
2989		0
943		0
3121		0
376		0
1688		1
1673		0
547		0
1532		0
2695		0
285		0
490		1
3945		0
727		0
64		0
366		0
231		0
965		0
1546		0
302		0
1246		0
518		0
489		0
620		0
163		0
2155		0
586		0
965		0
2109		0
3172		0
1062		0
4361		0
243		0
2721		0
1343		1
994		1
1728		0
383		0
313		0
26		0
52		0
1206		0
1572		0
1156		0
2770		0
612		0
385		0
918		0
7777		0
506		0
760		0
10		0
1203		0
2717		1
533		0
413		0
1308		0
1640		0
431		0
1179		0
396		0
563		1
363		0
207		1
30		0
1516		1
3462		1
78		0
170		0
802		1
3076		1
174		1
441		0
607		0
694		0
54		0
255		1
313		0
1039		0
2385		0
556		1
867		0
679		0
1005		0
3286		0
2329		0
611		0
1683		0
1631		0
1545		0
521		0
3472		0
293		0
273		0
1842		0
1120		1
21		0
3021		0
1239		0
1303		1
304		0
417		0
559		1
456		1
859		1
266		0
450		0
10		0
382		0
425		0
155		1
701		0
574		1
1051		0
1673		0
224		1
595		0
134		0
411		0
967		1
1439		0
242		0
215		0
488		0
116		1
1136		1
4285		0
1026		0
2513		0
16		0
1780		0
709		0
1027		0
1728		0
368		0
2048		0
820		0
554		0
499		0
952		0

## Sheet: Figure 2B
Tumor weight (g)
	Rcor2+/+	Rcor2+/fl	Rcor2fl/fl
	4.19	4.74	0.76
	4.72	0.98	3.38
	4.64	3.37	1.34
	4.33	1.61	3.09
	1.42	4.2	2.04
	3.33	5.23	0.85
	4.81	3.86	3.83
	5.36	4.24	0.54
	2.66	4.07	2.25
	4.8	1.19	3.58
	4.19	1.16	2.37
	1.63	2	0.3
	3.91	1.94	4.22
	2.4	3.49	4.13
	4.79	1.06	1.16
	2.59	2.24	0.24
	0.91	3.8	0.41
	2.83	1.95	0.98
	1.22	2.7	2.38
	1.15	1.65	1.32
	2.06	6.44	0.82
	3.62	2.79	1.03
	4.34	4.21	0.89
	4.03	1.33	0.4
	2.68	1.72	0.64
	2.83	1.68	1
	6.02	0.43	0.5
	1.22	1.55	1.27
	3.59	1.6	0.6
	5.02	4.2	0.86
	1.5	5.39	4.67
	3.33	2.4	2.11
	1.03	1.72	1.74
	3.43	1.6	2.51
	3.44	8.21	1.55
	4.65	2.21	2.91
	4.68	4.74	0.33
	2.33	5.13	0.58
	0.96	3.89	1.32
	4.93	3.05	2.78
	5.25	4.7
	4.86	5.14
		2.5
		3.47
		1.84
		6.03

## Sheet: Figure 2D
Tumor volume (mm3)
	MC38											RCOR2-KO1
Days after cell implantation	Tumor-1	Tumor-2	Tumor-3	Tumor-4	Tumor-5	Tumor-6	Tumor-7	Tumor-8	MEAN	SEM		Tumor-1	Tumor-2	Tumor-3	Tumor-4	Tumor-5	Tumor-6	Tumor-7	Tumor-8	MEAN	SEM
9	107.329	78	121.68	105.056	107.632	49.686	53.7285	130.152	94.158	10.6906		52.488	60.088	63.425	44.149	28.728	31.775	61.2	35.2	47.1316	4.97445
12	161.7	144.976	190.092	200.777	170.82	89.888	77.22	156.512	148.998	15.6559		127.896	104.55	96.768	63.8	54.6	45.58	65.34	111.15	83.7105	10.6447
15	189.037	241.056	316.94	258.258	235.683	93.366	102.48	241.995	209.852	27.3914		164.164	160.564	131.066	95.68	69.165	68.544	94.105	113.216	112.063	13.1979
18	229.969	356.934	466.956	316.305	335.73	101.209	136.915	348.48	286.562	43.2152		207.993	204.435	180.12	139.284	94.38	92.2465	117.18	128.992	145.579	16.4423
21	271.005	517.088	697.984	389.025	573.562	334.776	210.456	632.664	453.32	62.8146		260.348	326.007	238.832	185.6	127.48	127.224	188.438	191.178	205.638	23.8101
24	425.7	768.711	962.676	589.375	821.948	503.36	343.252	766.59	647.701	76.1295		408.096	492.66	383.826	287.04	155.925	238.68	307.05	262.99	317.033	37.705
27	622.608	1065.03	1224	911.284	1087.33	727.65	536.544	960.534	891.872	85.4938		586.845	719.664	553.61	401.5	196.812	380.16	472.074	366.795	459.683	56.7222
30	883.584	1471.38	1552.13	1394	1764.72	1293.6	1131.98	1513.17	1375.57	96.2855		897.84	920.448	804.384	584.136	304.045	686	759	523.6	684.932	73.4137
	RCOR2-KO2
Days after cell implantation	Tumor-1	Tumor-2	Tumor-3	Tumor-4	Tumor-5	Tumor-6	Tumor-7	Tumor-8	MEAN	SEM
9	92.192	57.82	65.19	77.221	62.192	39.1	44.064	71.4	63.6474	6.09988
12	168.507	129.6	139.932	197.284	76.3465	47.064	54	94.25	113.373	19.2299
15	227.943	114.001	126.321	277.488	119.808	53.136	72.732	119.68	138.889	26.8531
18	285.877	123.984	129.402	347.6	191.268	66.15	95.256	190.153	178.711	34.1629
21	351.382	164.174	121.66	459.8	260.618	121.856	154.638	243.939	234.758	42.6651
24	550.875	249.518	168.21	661.026	358.248	164.578	232.26	357.858	342.822	63.8349
27	785.804	353.1	246.45	875.568	470.155	235.425	346.484	550.62	482.951	84.863
30	1087.99	508.875	353.43	1147.08	748.695	447.876	597.657	797.511	711.139	102.816

## Sheet: Figure 2E
Tumor volume (mm3)
	MC38									RCOR2-KO1									RCOR2-KO2
Days after cell implantation	Tumor-1	Tumor-2	Tumor-3	Tumor-4	Tumor-5	Tumor-6	MEAN	SEM		Tumor-1	Tumor-2	Tumor-3	Tumor-4	Tumor-5	Tumor-6	MEAN	SEM		Tumor-1	Tumor-2	Tumor-3	Tumor-4	Tumor-5	Tumor-6	MEAN	SEM
9	69.66	51.127	74.4	74.34	78.155	82.225	71.6512	4.45009		50.43	65.772	40.635	65.016	60.27	70.092	58.7025	4.53462		67.5	68.97	49.88	91.14	31.98	92.232	66.9503	9.56209
12	197.296	126.672	169.728	154.077	181.186	158.12	164.513	9.93585		126.28	123.816	118.95	170.163	156.085	158.769	142.344	8.909		171.678	170.82	160.38	191.475	78.155	184.08	159.431	16.8531
15	421.344	232.19	319.2	272	353.97	218.178	302.814	31.6414		244.8	237.12	283.2	206.172	287.56	305.065	260.653	15.2513		331.452	323.64	307.328	249.48	164.052	294.8	278.459	25.7415
18	653.4	489.552	644.688	395.46	478.16	398.412	509.945	46.8002		848.348	481.508	564.201	518.5	407.778	574.483	565.803	61.7048		627.27	547.485	586.332	420.732	278.39	654.005	519.036	58.5501
21	964.938	846.51	1086.75	698.88	554.4	780.528	822.001	77.3763		874.65	915.6	866.745	981.047	594.05	694.848	821.157	59.7092		1033.85	869.584	901.32	729.086	558.407	850.08	823.721	66.4132
24	1401.39	1323.7	1765.88	968.256	846.23	1061.92	1227.9	137.76		1315.2	1460.62	1315.63	1146.6	1225.3	1118.12	1263.58	51.8036		1535.04	1266.91	1352.25	931.84	832.833	1314.72	1205.6	109.484
27	1883.7	1934.36	2457	1415.1	1214.46	1618.99	1753.93	179.606		1956.22	2124.05	1822.5	1444.91	1646.88	1547.55	1757.02	105.213		2047.5	1929.33	1813.5	1358.83	1175.25	1689.82	1669.04	138.123

## Sheet: Figure 2F
	CD8+ T cells/CD45+ cells (%)			CD4+ T cells/CD45+ cells (%)			B cells/CD45+ cells (%)			Tregs/CD45+ cells (%)
	MC38	RCOR2-KO1		MC38	RCOR2-KO1		MC38	RCOR2-KO1		MC38	RCOR2-KO1
	1.1682	3.3048		1.4986	6.5772		0.39	1.34		0.0804748	0.77611
	1.87224	2.45824		4.57272	4.26144		0.53	4.09		0.640181	0.166196
	1.40928	5.53336		2.10048	3.7114		0.51	1.84		0.208368	0.0697743
	2.60142	5.09866		2.74467	3.34686		1.17	3.63		0.102651	0.0813287
	3.50727	8.436		2.73156	5.1208		1	7.27		0.241197	0.132629
	MDSCs/CD45+ cells (%)			Macrophages/CD45+ cells (%)			DCs/CD45+ cells (%)
	MC38	RCOR2-KO1		MC38	RCOR2-KO1		MC38	RCOR2-KO1
	0.72	2.55		80.2272	53.4036		0.976	1.59372
	1.88	0.64		67.0446	62.8237		1.878	1.59244
	2.36	0.21		61.8696	73.6032		1.85328	1.16112								×
	0.24	0.98		81.838	72.459		1.41984	1.9885
	0.33	0.14		82.149	62.244		1.2017	1.57092

## Sheet: Figure 2H
T cell positivity (%)
		Rcor2+/+					Rcor2fl/fl
	CD8+	0.681978	0.759219	1.2106	0.658067		1.38101	1.80633	1.82732	1.40745
	CD4+	0.316574	0.289539	0.073584	0.543705		1.06862	1.29034	0.67674	1.87371

## Sheet: Figure 2I
Tumor volume (mm3)
	MC38+Isotype (n=5)								MC38+anti-CD4 Ab (n=5)								MC38+anti-CD8 Ab (n=5)								MC38+anti-CD4/CD8 Abs (n=5)
Days after cell implantation	Tumor-1	Tumor-2	Tumor-3	Tumor-4	Tumor-5	MEAN	SEM		Tumor-1	Tumor-2	Tumor-3	Tumor-4	Tumor-5	MEAN	SEM		Tumor-1	Tumor-2	Tumor-3	Tumor-4	Tumor-5	MEAN	SEM		Tumor-1	Tumor-2	Tumor-3	Tumor-4	Tumor-5	MEAN	SEM
9	55.08	58.812	65.9175	76.725	77.28	66.7629	4.52921		45.5	65.78	49.56	85.86	93.1	67.96	9.48734		52.416	47.15	46.2315	94.4	52.2	58.4795	9.06877		63.945	37.24	40.8	66.78	72.36	56.225	7.17532
12	96.72	104.65	82.65	102.06	113.685	99.953	5.12306		92.232	106.92	100.776	159.942	162.988	124.572	15.2488		104.328	106.488	88.205	124.338	104.811	105.634	5.73028		123.12	78.0325	83.549	129.188	135.2	109.818	12.0348
15	134.946	125.856	102.114	128.96	154.512	129.278	8.42192		198.358	152.899	211.14	277.324	234.234	214.791	20.4969		172.2	163.53	135.184	169.708	163.8	160.884	6.64044		264.176	179.091	165.148	234.234	259.591	220.448	20.4974
18	171.072	329.46	136.379	149.04	183	193.79	34.8837		217.464	205.953	351.339	316.2	309.68	280.127	28.8741		253.704	239.054	198.198	283.29	247.86	244.421	13.7371		441.168	314.736	309.6	406.08	381.9	370.697	25.6984
21	252.396	504.217	172.672	165.242	234.52	265.81	61.962		247.776	268.92	626.477	366.03	393.12	380.465	67.4312		330.939	428.652	205.4	427.056	386.1	355.629	41.5578		597.06	518.976	513.314	637.632	537.328	560.862	24.2622
24	422.685	742.016	249.744	322.715	451.435	437.719	84.1342		270.204	359.72	958.16	504.56	794.97	577.523	130.264		519.183	515.508	405	699.244	608.304	549.448	49.4146		1047.42	870.902	927.685	1137.78	1077.92	1012.34	49.2128
27	671.328	1107	504.63	518.752	755.608	711.464	109.528		322.478	551.668	1441.44	649.152	1063.14	805.576	199.121		673.108	871.2	664.93	1021.42	912.288	828.588	69.6284		1502.06	1400.12	1434.06	1896.26	1849.54	1616.41	106.248
	RCOR2-KO1+Isotype (n=7)										RCOR2-KO1+anti-CD4 Ab (n=7)										RCOR2-KO1+anti-CD8 Ab (n=7)										RCOR2-KO1+anti-CD4/CD8 Abs (n=5)
Days after cell implantation	Tumor-1	Tumor-2	Tumor-3	Tumor-4	Tumor-5	Tumor-6	Tumor-7	MEAN	SEM		Tumor-1	Tumor-2	Tumor-3	Tumor-4	Tumor-5	Tumor-6	Tumor-7	MEAN	SEM		Tumor-1	Tumor-2	Tumor-3	Tumor-4	Tumor-5	Tumor-6	Tumor-7	MEAN	SEM		Tumor-1	Tumor-2	Tumor-3	Tumor-4	Tumor-5	MEAN	SEM
9	13.485	19.584	26.325	30.24	26.404	34.496	39.1275	27.0945	3.28113		44.928	62.118	31.616	53.3	50.88	67.5	32.2875	48.9471	5.19714		27.26	26.691	27.552	37.485	25.27	36.652	44	32.13	2.72265		47.3025	68.85	35.4375	50.76	47.432	49.9564	5.39365
12	34.65	51.48	33.12	58.905	38.955	53.3	70.84	48.75	5.25152		90.48	140.25	55.77	103.415	85.3875	89.6	65.5875	90.0699	10.3444		53.2385	64.467	48.1185	68.499	47.52	76.86	72.2925	61.5708	4.5064		88.572	138.159	112.784	94.5	91.8	105.163	9.25836
15	52.7085	66.975	44.928	95.7	49.764	80.997	120.413	73.0693	10.4689		127.465	165.82	151.47	151.62	167.265	110.44	112.251	140.904	9.09184		80.9775	89.01	89.3025	89.28	82.836	135.864	105.154	96.0606	7.25513		153.3	260.7	235.62	166.192	149.688	193.1	22.9896
18	78.647	84	48.23	96	49.68	104.958	158.791	88.6152	14.2377		167.951	197.184	310.728	226.95	274.025	242.36	301.32	245.788	20.0511		111.825	115.103	150.072	115.01	132.804	203.175	189.57	145.366	14.1742		232.32	406.824	468.72	343.1	250.8	340.353	45.0527
21	118.144	99.1515	53.371	104.832	51.24	131.554	204.204	108.928	19.6404		300.39	370.975	230.04	236.88	419.76	432.814	561.568	364.632	45.0065		181.35	146.025	284.58	183.816	227.304	291.264	288.558	228.985	22.7371		436	710.68	796.778	567.29	377.138	577.577	79.4012
24	153.615	211.464	72.54	204.035	80.4	213.84	348.666	183.509	35.6033		322.344	481	202.8	382.2	481.14	470.547	812.032	450.295	71.6174		289.8	391.864	529.92	380.742	339.57	540.097	471.87	420.552	36.1702		670.938	1111.18	1034.76	665.231	759.914	848.404	93.9828
27	248.952	319.8	154.224	237.16	80.136	281.736	603.533	275.077	62.6129		384.75	736.02	332.12	425.412	587.412	769.23	1249.82	640.681	120.174		405.405	561.6	673.872	733.04	558.424	677.545	587.1	599.569	40.9429		1062	1820.4	1958.16	1413.46	1184	1487.6	174.784

## Sheet: Figure 2J
Tumor volume (mm3)
	MC38/WT mice (n=10)														RCOR2-KO1/WT mice (n=10)
Days after cell implantation	Tumor-1	Tumor-2	Tumor-3	Tumor-4	Tumor-5	Tumor-6	Tumor-7	Tumor-8	Tumor-9	Tumor-10	MEAN	SEM			Tumor-1	Tumor-2	Tumor-3	Tumor-4	Tumor-5	Tumor-6	Tumor-7	Tumor-8	Tumor-9	Tumor-10	MEAN	SEM
9	72.9	78.732	86.24	90.944	67.626	109.005	88.298	60.06	51.516	67.424	77.2745	5.34042			64.607	33.62	45.5625	45.496	51.84	37.485	27.676	74.664	24.354	33.024	43.8329	5.11414
12	111.476	123.008	141.312	113.133	141.538	212.85	134.726	80.417	94.248	104.88	125.759	11.5527			67.6	90.828	71.424	55.016	73.75	50.6415	47.824	41.574	37.44	194.832	73.093	14.4922
15	143.65	171.396	157.216	191.558	122.4	195.177	194.4	135.689	192.444	203.35	170.728	9.19383			62.5	117.74	106.742	94.77	70	52.136	93.9575	97.608	48.8925	194.67	93.9016	13.4286
18	186.517	231.04	199.874	243.089	163.35	309.07	241.8	206.83	484.626	150.45	241.665	30.5765			62.5	150.822	146.202	142.228	79.768	61.655	111.856	191.516	60.534	264.152	127.123	20.9362
21	378.45	225.108	299.838	259.92	352.485	331.144	326.401	756.327	272.655	306	350.833	47.2546			73.75	247.5	257.25	146.072	82.418	132.756	176.436	263.568	113.88	318.087	181.172	26.9033
24	361.25	495	632.736	578.259	310.284	461.28	505.869	1042.8	456.638	439.236	528.335	64.3533			93.025	331.875	344.452	145.408	176.418	203.899	225.216	372.4	174.9	534.151	260.175	42.1225
27	665	793.668	1000	945.588	473.812	587.925	591.25	1254	592.54	612.125	751.591	77.1312			109.551	839.808	597.861	277.725	308.93	247.845	281.4	441	242.25	588.12	393.449	69.8354
30	1153.51	1267.5	1071.63	1250	695.75	735.84	739.2	1436.4	760.725	824.896	993.545	86.3494			253.125	991.875	919.137	305.809	327.653	329.452	370	509.63	316.355	662.157	498.519	85.118
	MC38/CD4-KO mice (n=9)														RCOR2-KO1/CD4-KO mice (n=10)
Days after cell implantation	Tumor-1	Tumor-2	Tumor-3	Tumor-4	Tumor-5	Tumor-6	Tumor-7	Tumor-8	Tumor-9	MEAN	SEM				Tumor-1	Tumor-2	Tumor-3	Tumor-4	Tumor-5	Tumor-6	Tumor-7	Tumor-8	Tumor-9	Tumor-10	MEAN	SEM
9	85.6745	85.2355	87.808	80.19	94.221	48.645	56.84	68.355	66.933	74.878	5.15403				87.464	65.1655	100.949	85.782	76.25	50.112	58.996	61.95	47.5	53.742	68.791	5.68792
12	199.962	114.376	119.556	150.28	129.85	180.88	134.028	161.85	155.708	149.61	9.48575				122.525	143.65	115.434	145.763	112.266	131.544	126.582	109.746	120.292	143.313	127.112	4.25526
15	313.6	185.679	173.95	184.96	228.096	322.796	242.792	230.72	207.708	232.256	18.0099				189.037	208.08	130.68	152.46	192.821	224.84	189	210.405	186.637	210.24	189.42	9.01398
18	531.608	302.58	255.879	247.5	275.625	417.585	373.45	499.502	570.843	386.064	41.6103				348.48	292.896	168.873	231.04	276.822	540.96	392.262	566.1	390.456	288.1	349.599	40.276
21	879.463	566.636	417.15	433.35	432.964	683.612	612.656	881.238	1015.58	658.072	74.2479				565.504	515.15	310.464	320.801	345.744	706.082	584.487	755.964	585.234	529.98	521.941	48.8565
24	1301.83	778.909	563.558	561.834	653.184	969.108	908.523	1223.5	1409.76	930.024	107.099				1044.78	740.772	299.838	558.407	343.914	944.958	797.3	1055.7	659.34	804.96	724.996	83.6609
27	2363.77	1029.6	948.787	941.707	1027	1065	1020.8	1380.73	1639.55	1268.55	157.104				1260	946.832	573.248	919.137	610.812	1096.17	986.9	1190.6	840	1014.14	943.784	70.7495
30	2067	1545.68	1499.4	1171.88	1628.26	1328.69	1300.74	1490.22	1911.89	1549.31	96.0769				1905.5	1593.98	900.952	1405.7	960.938	1296.09	1225.82	1453.92	1238.64	1477.9	1354.52	88.9572

[truncated: 74 more sheets: Figure 3A, Figure 3B, Figure 3E, Figure 3G, Figure 3J, Figure 3L, Figure 3K, Figure 3N, Figure 3P, Figure 4A, Figure 4B, Figure 4G, Figure 4I, Figure 5A, Figure 5B, Figure 5C, Figure 5F, Figure 5G, Figure 5H, Figure 5K …]
